# Supplementary material for: Phylogenetic relationship of dengue virus type 3 isolated in Brazil and Paraguay and global evolutionary divergence dynamics
Source: Virol J. 2012 Jun 20;9:124. doi: 10.1186/1743-422X-9-124 (PMC3494512; doi:10.1186/1743-422X-9-124)
Supplement: Additional file 26 — The database of the all viruses analyzed. The file provides details on all the sequences including in this study. [file 1743-422X-9-124-S26.xls]

## Sheet: Plan1
No.	GeneBank	Isolated	Country	Years	PubMed	Excluded
1	AY099337.1	D3_H_IMTSSA_MART_1999_1243	Martinique	1999	14605161
2	AY099336.1	D3_H_IMTSSA_SRI_2000_1266	Sri Lanka	2000	14605161
3	EU081225.1	D3_SG_05K4648DK1_2005	Singapore	2005	19211734
4	EU081224.1	D3_SG_05K4647DK1_2005	Singapore	2005	19211734
5	EU081223.1	D3_SG_05K4477DK1_2005	Singapore	2005	19211734
6	EU081222.1	D3_SG_05K4454DK1_2005	Singapore	2005	19211734
7	EU081221.1	D3_SG_05K4440DK1_2005	Singapore	2005	19211734
8	EU081220.1	D3_SG_05K4182DK1_2005	Singapore	2005	19211734
9	EU081219.1	D3_SG_05K4176DK1_2005	Singapore	2005	19211734
10	EU081218.1	D3_SG_05K4168DK1_2005	Singapore	2005	19211734
11	EU081217.1	D3_SG_05K4159DK1_2005	Singapore	2005	19211734
12	EU081216.1	D3_SG_05K4157DK1_2005	Singapore	2005	19211734
13	EU081215.1	D3_SG_05K4144DK1_2005	Singapore	2005	19211734
14	EU081214.1	D3_SG_05K4141DK1_2005	Singapore	2005	19211734
15	EU081213.1	D3_SG_05K3928DK1_2005	Singapore	2005	19211734
16	EU081212.1	D3_SG_05K3927DK1_2005	Singapore	2005	19211734
17	EU081211.1	D3_SG_05K3923DK1_2005	Singapore	2005	19211734
18	EU081210.1	D3_SG_05K3913DK1_2005	Singapore	2005	19211734
19	EU081209.1	D3_SG_05K3912DK1_2005	Singapore	2005	19211734
20	EU081208.1	D3_SG_05K3900DK1_2005	Singapore	2005	19211734
21	EU081207.1	D3_SG_05K3897DK1_2005	Singapore	2005	19211734
22	EU081206.1	D3_SG_05K3887DK1_2005	Singapore	2005	19211734
23	EU081205.1	D3_SG_05K3329DK1_2005	Singapore	2005	19211734
24	EU081204.1	D3_SG_05K3325DK1_2005	Singapore	2005	19211734
25	EU081203.1	D3_SG_05K3324DK1_2005	Singapore	2005	19211734
26	EU081202.1	D3_SG_05K3316DK1_2005	Singapore	2005	19211734
27	EU081201.1	D3_SG_05K3314DK1_2005	Singapore	2005	19211734
28	EU081200.1	D3_SG_05K3312DK1_2005	Singapore	2005	19211734
29	EU081199.1	D3_SG_05K3305DK1_2005	Singapore	2005	19211734
30	EU081198.1	D3_SG_05K2933DK1_2005	Singapore	2005	19211734
31	EU081197.1	D3_SG_05K2918DK1_2005	Singapore	2005	19211734
32	EU081196.1	D3_SG_05K2899DK1_2005	Singapore	2005	19211734
33	EU081195.1	D3_SG_05K2418DK1_2005	Singapore	2005	19211734
34	EU081194.1	D3_SG_05K2406DK1_2005	Singapore	2005	19211734
35	EU081193.1	D3_SG_05K2400DK1_2005	Singapore	2005	19211734
36	EU081192.1	D3_SG_05K871DK1_2005	Singapore	2005	19211734
37	EU081191.1	D3_SG_05K868DK1_2005	Singapore	2005	19211734
38	EU081190.1	D3_SG_05K863DK1_2005	Singapore	2005	19211734
39	EU081189.1	D3_SG_05K852DK1_2005	Singapore	2005	19211734
40	EU081188.1	D3_SG_05K845DK1_2005	Singapore	2005	19211734
41	EU081187.1	D3_SG_05K843DK1_2005	Singapore	2005	19211734
42	EU081186.1	D3_SG_05K827DK1_2005	Singapore	2005	19211734
43	EU081185.1	D3_SG_05K805DK1_2005	Singapore	2005	19211734
44	EU081184.1	D3_SG_05K802DK1_2005	Singapore	2005	19211734
45	EU081183.1	D3_SG_05K797DK1_2005	Singapore	2005	19211734
46	EU081182.1	D3_SG_05K791DK1_2005	Singapore	2005	19211734
47	EU081181.1	D3_SG_SS710_2004	Singapore	2004	19211734
48	AY858048.2	D3_IN_TB55i_2004	Indonesia	2004	18243816
49	AY858047.2	D3_IN_TB16_2004	Indonesia	2004	18243816
50	AY858046.2	D3_IN_PI64_2004	Indonesia	2004	18243816
51	AY858045.2	D3_IN_PH86_2004	Indonesia	2004	18243816
52	AY858044.2	D3_IN_KJ71_2004	Indonesia	2004	18243816
53	AY858043.2	D3_IN_KJ46_2004	Indonesia	2004	18243816
54	AY858042.2	D3_IN_KJ30i_2004	Indonesia	2004	18243816
No.	GeneBank	Isolated	Country	Years	PubMed	Excluded
55	AY858041.2	D3_IN_FW06_2004	Indonesia	2004	18243816
56	AY858040.2	D3_IN_FW01_2004	Indonesia	2004	18243816
57	AY858039.2	D3_IN_den3_98_2004	Indonesia	2004	18243816
58	AY858038.2	D3_IN_den3_88_2004	Indonesia	2004	18243816
59	AY858037.2	D3_IN_BA51_2004	Indonesia	2004	18243816
60	AY676353.1	D3_ThD3_0007_87	Thailand	1987	16306584
61	AY676352.1	D3_ThD3_0010_87	Thailand	1987	16306584
62	AY676351.1	D3_ThD3_0055_93	Thailand	1993	16306584
63	AY676350.1	D3_ThD3_0104_93	Thailand	1993	16306584
64	AY676349.1	D3_ThD3_1283_98	Thailand	1998	16306584
65	AY676348.1	D3_ThD3_1687_98	Thailand	1998	16306584
66	GU363549.1	D3_CHINA_GZ1D3_2009	China	2009
67	FJ744740.1	DENV_3_TH_BID_V2329_2001	Thailand	2001	Submitted
68	FJ744739.1	DENV_3_TH_BID_V2328_2001	Thailand	2001	Submitted
69	FJ744738.1	DENV_3_TH_BID_V2327_2001	Thailand	2001	Submitted
70	FJ744737.1	DENV_3_TH_BID_V2326_2001	Thailand	2001	Submitted
71	FJ744736.1	DENV_3_TH_BID_V2325_2001	Thailand	2001	Submitted
72	FJ744735.1	DENV_3_TH_BID_V2324_2001	Thailand	2001	Submitted
73	FJ744734.1	DENV_3_TH_BID_V2323_2001	Thailand	2001	Submitted
74	FJ744733.1	DENV_3_TH_BID_V2321_2001	Thailand	2001	Submitted
75	FJ744732.1	DENV_3_TH_BID_V2320_2001	Thailand	2001	Submitted
76	FJ744731.1	DENV_3_TH_BID_V2317_2001	Thailand	2001	Submitted
77	FJ744730.1	DENV_3_TH_BID_V2316_2001	Thailand	2001	Submitted
78	FJ744729.1	DENV_3_TH_BID_V2315_2001	Thailand	2001	Submitted
79	FJ744728.1	DENV_3_TH_BID_V2314_2001	Thailand	2001	Submitted
80	FJ744727.1	DENV_3_TH_BID_V2313_2001	Thailand	2001	Submitted
81	FJ744726.1	DENV_3_TH_BID_V2312_2001	Thailand	2001	Submitted
82	FJ744700.1	DENV_3_VE_BID_V2186_2001	Venezuela	2001	Submitted
83	FJ687448.1	DENV_3_TH_BID_V2318_2001	Thailand	2001	Submitted
84	GU131946.1	DENV_3_IPC_BID_V4314_2008	Cambodia	2008	Submitted
85	GU131945.1	DENV_3_IPC_BID_V4308_2007	Cambodia	2007	Submitted
86	GU131944.1	DENV_3_IPC_BID_V4306_2007	Cambodia	2007	Submitted
87	GU131943.1	DENV_3_IPC_BID_V4302_2007	Cambodia	2007	Submitted
88	GU131942.1	DENV_3_IPC_BID_V4300_2007	Cambodia	2007	Submitted
89	GU131941.1	DENV_3_IPC_BID_V4298_2007	Cambodia	2007	Submitted
90	GU131940.1	DENV_3_IPC_BID_V4297_2007	Cambodia	2007	Submitted
91	GU131939.1	DENV_3_IPC_BID_V4294_2007	Cambodia	2007	Submitted
92	GU131938.1	DENV_3_IPC_BID_V4290_2007	Cambodia	2007	Submitted
93	GU131937.1	DENV_3_IPC_BID_V4286_2007	Cambodia	2007	Submitted
94	GU131936.1	DENV_3_IPC_BID_V4284_2007	Cambodia	2007	Submitted
95	GU131935.1	DENV_3_IPC_BID_V4283_2007	Cambodia	2007	Submitted
96	GU131934.1	DENV_3_IPC_BID_V4282_2007	Cambodia	2007	Submitted
97	GU131933.1	DENV_3_IPC_BID_V4280_2006	Cambodia	2006	Submitted
98	GU131918.1	DENV_3_IPC_BID_V3833_2007	Cambodia	2007	Submitted
99	GU131917.1	DENV_3_IPC_BID_V3832_2007	Cambodia	2007	Submitted
100	GU131916.1	DENV_3_IPC_BID_V3831_2007	Cambodia	2007	Submitted
101	GU131915.1	DENV_3_IPC_BID_V3830_2007	Cambodia	2007	Submitted
102	GU131914.1	DENV_3_IPC_BID_V3828_2007	Cambodia	2007	Submitted
103	GU131913.1	DENV_3_IPC_BID_V3827_2007	Cambodia	2007	Submitted
104	GU131912.1	DENV_3_IPC_BID_V3826_2007	Cambodia	2007	Submitted
105	GU131911.1	DENV_3_IPC_BID_V3825_2006	Cambodia	2006	Submitted
106	GU131910.1	DENV_3_IPC_BID_V3824_2006	Cambodia	2006	Submitted
107	GU131909.1	DENV_3_IPC_BID_V3822_2006	Cambodia	2006	Submitted
No.	GeneBank	Isolated	Country	Years	PubMed	Excluded
108	GU131908.1	DENV_3_IPC_BID_V3820_2006	Cambodia	2006	Submitted
109	GU131907.1	DENV_3_IPC_BID_V3815_2006	Cambodia	2006	Submitted
110	GU131906.1	DENV_3_IPC_BID_V3809_2003	Cambodia	2003	Submitted
111	GU131905.1	DENV_3_IPC_BID_V3808_2008	Cambodia	2008	Submitted
112	GU131904.1	DENV_3_IPC_BID_V3807_2005	Cambodia	2005	Submitted
113	GU131903.1	DENV_3_IPC_BID_V3804_2008	Cambodia	2008	Submitted
114	GU131878.1	DENV_3_BR_BID_V3615_2007	Brazil	2007	Submitted
115	GU131877.1	DENV_3_BR_BID_V3609_2007	Brazil	2007	Submitted
116	GU131876.1	DENV_3_BR_BID_V3606_2007	Brazil	2007	Submitted
117	GU131875.1	DENV_3_BR_BID_V3605_2007	Brazil	2007	Submitted
118	GU131874.1	DENV_3_BR_BID_V3601_2007	Brazil	2007	Submitted
119	GU131873.1	DENV_3_BR_BID_V3598_2007	Brazil	2007	Submitted
120	GU131872.1	DENV_3_BR_BID_V3597_2007	Brazil	2007	Submitted
121	GU131871.1	DENV_3_BR_BID_V3593_2007	Brazil	2007	Submitted
122	GU131870.1	DENV_3_BR_BID_V3591_2007	Brazil	2007	Submitted
123	GU131869.1	DENV_3_BR_BID_V3590_2007	Brazil	2007	Submitted
124	GU131868.1	DENV_3_BR_BID_V3589_2007	Brazil	2007	Submitted
125	GU131867.1	DENV_3_BR_BID_V3588_2007	Brazil	2007	Submitted
126	GU131866.1	DENV_3_BR_BID_V3585_2007	Brazil	2007	Submitted
127	GU131865.1	DENV_3_BR_BID_V3584_2006	Brazil	2006	Submitted
128	GU131862.1	DENV_3_BR_BID_V3470_2007	Brazil	2007	Submitted
129	GU131861.1	DENV_3_BR_BID_V3469_2007	Brazil	2007	Submitted
130	GU131860.1	DENV_3_BR_BID_V3465_2006	Brazil	2006	Submitted
131	GU131859.1	DENV_3_BR_BID_V3464_2006	Brazil	2006	Submitted
132	GU131858.1	DENV_3_BR_BID_V3460_2006	Brazil	2006	Submitted
133	GU131857.1	DENV_3_BR_BID_V3457_2006	Brazil	2006	Submitted
134	GU131856.1	DENV_3_BR_BID_V3456_2006	Brazil	2006	Submitted
135	GU131855.1	DENV_3_BR_BID_V3451_2006	Brazil	2006	Submitted
136	GU131854.1	DENV_3_BR_BID_V3446_2006	Brazil	2006	Submitted
137	GU131853.1	DENV_3_BR_BID_V3442_2006	Brazil	2006	Submitted
138	GU131852.1	DENV_3_BR_BID_V3441_2006	Brazil	2006	Submitted
139	GU131851.1	DENV_3_BR_BID_V3435_2006	Brazil	2006	Submitted
140	GU131850.1	DENV_3_BR_BID_V3434_2006	Brazil	2006	Submitted
141	GU131849.1	DENV_3_BR_BID_V3430_2006	Brazil	2006	Submitted
142	GU131848.1	DENV_3_BR_BID_V3429_2006	Brazil	2006	Submitted
143	GU131847.1	DENV_3_BR_BID_V3427_2006	Brazil	2006	Submitted
144	GU131846.1	DENV_3_BR_BID_V3424_2006	Brazil	2006	Submitted
145	GU131845.1	DENV_3_BR_BID_V3423_2006	Brazil	2006	Submitted
146	GU131844.1	DENV_3_BR_BID_V3417_2006	Brazil	2006	Submitted
147	GQ868578.1	DENV_3_CO_BID_V3405_2007	Colombia	2007	Submitted
148	GQ868577.1	DENV_3_CO_BID_V3403_2005	Colombia	2005	Submitted
149	GQ868576.1	DENV_3_CO_BID_V3402_2005	Colombia	2005	Submitted
150	GQ868575.1	DENV_3_CO_BID_V3400_2004	Colombia	2004	Submitted
151	GQ868574.1	DENV_3_CO_BID_V3398_2003	Colombia	2003	Submitted
152	GQ868573.1	DENV_3_CO_BID_V3397_2003	Colombia	2003	Submitted
153	GQ868572.1	DENV_3_CO_BID_V3395_2003	Colombia	2003	Submitted
154	GQ868571.1	DENV_3_CO_BID_V3393_2002	Colombia	2002	Submitted
155	GQ868617.1	DENV_3_TT_BID_V3928_2002	Trinidad	2002	Submitted
156	GQ868616.1	DENV_3_LC_BID_V3929_2001	Saint Lucia	2001	Submitted
157	GQ868634.1	DENV_3_IPC_BID_V3819_2006	Cambodia	2006	Submitted
158	GQ868629.1	DENV_3_KH_BID_V2087_2005	Cambodia	2005	Submitted
No.	GeneBank	Isolated	Country	Years	PubMed
159	GQ868628.1	DENV_3_KH_BID_V2085_2005	Cambodia	2005	Submitted
160	GQ868627.1	DENV_3_KH_BID_V2077_2002	Cambodia	2002	Submitted
161	GQ868626.1	DENV_3_KH_BID_V2075_2001	Cambodia	2001	Submitted
162	GQ868593.1	DENV_3_TH_BID_V3360_1973	Thailand	1973	Submitted
163	GQ868587.1	DENV_3_VE_BID_V2483_2007	Venezuela	2007	Submitted
164	GQ868586.1	DENV_3_VE_BID_V2481_2007	Venezuela	2007	Submitted
165	GQ868548.1	DENV_3_BR_BID_V3463_2006	Brazil	2006	Submitted
166	GQ868547.1	DENV_3_BR_BID_V3444_2006	Brazil	2006	Submitted
167	GQ868546.1	DENV_3_BR_BID_V3431_2006	Brazil	2006	Submitted
168	EU932688.1	DENV_3_VE_BID_V1150_2007	Venezuela	2007	Submitted
169	EU932687.1	DENV_3_VE_BID_V1149_2007	Venezuela	2007	Submitted
170	GQ252678.1	DENV_3_VE_BID_V2454_2001	Venezuela	2001	Submitted
171	GQ252674.1	DENV_3_LK_BID_V2409_1997	Saint Lucia	1997	Submitted
172	GQ199891.1	DENV_3_CO_BID_V2978_2001	Colombia	2001	Submitted
173	GQ199889.1	DENV_3_LK_BID_V2410_1983	Saint Lucia	1983	Submitted
174	GQ199888.1	DENV_3_LK_BID_V2407_1983	Saint Lucia	1983	Submitted
175	GQ199887.1	DENV_3_LK_BID_V2405_1983	Saint Lucia	1983	Submitted
176	GQ199886.1	DENV_3_NI_BID_V2419_1998	Nicaragua	1998	Submitted
177	GQ199871.1	DENV_3_NI_BID_V3073_2008	Nicaragua	2008	Submitted
178	GQ199870.1	DENV_3_NI_BID_V3072_2008	Nicaragua	2008	Submitted
179	GQ199865.1	DENV_3_NI_BID_V3069_2009	Nicaragua	2009	Submitted
180	GQ199864.1	DENV_3_NI_BID_V3068_2008	Nicaragua	2008	Submitted
181	GQ199863.1	DENV_3_NI_BID_V3066_2008	Nicaragua	2008	Submitted
182	GQ199862.1	DENV_3_NI_BID_V3059_2008	Nicaragua	2008	Submitted
183	GQ199861.1	DENV_3_NI_BID_V3057_2008	Nicaragua	2008	Submitted
184	GQ199860.1	DENV_3_NI_BID_V3055_2008	Nicaragua	2008	Submitted
185	FJ850052.1	DENV_3_NI_BID_V2644_2008	Nicaragua	2008	Submitted
186	DQ863638.1	D3_TH_CH53489_1973	Thailand	1973	Submitted
187	EF643017.1	D3BR_RP1_2003	Brazil	2003	Submitted
188	EF629370.1	BRDEN3RO1_02	Brazil	2002	Submitted
189	EF629369.1	BRDEN3290_02	Brazil	2002	Submitted
190	EF629367.1	BRDEN397_04	Brazil	2004	Submitted
191	EF629366.1	BRDEN395_04	Brazil	2004	Submitted
192	DQ401695.1	mutantPhMH_J1_97	Philippines		Submitted	Mutante
193	DQ401694.1	mutantInJ_I6_82	Indonesia		Submitted	Mutante
194	DQ401693.1	mutantBDH02_07	Bangladesh		Submitted	Mutante
195	DQ401692.1	mutantBDH02_04	Bangladesh		Submitted	Mutante
196	DQ401691.1	mutantBDH02_03	Bangladesh		Submitted	Mutante
197	DQ401690.1	D3_InJ_16_82	Indonesia		Submitted
198	DQ401689.1	mutantBDH02_01	Bangladesh		Submitted	Mutante
199	AY496877.2	D3_BDH02_7_2002	Bangladesh	2002	Submitted
200	AY496874.2	D3_BDH02_4_2002	Bangladesh	2002	Submitted
201	AY744685.1	D3_PF94_136116_1994	French Polynesia	1994	17196421
202	AY744684.1	D3_PF92_4190_1992	French Polynesia	1992	17196421
203	AY744683.1	D3_PF92_2986_1992	French Polynesia	1992	17196421
204	AY744682.1	D3_PF92_2956_1992	French Polynesia	1992	17196421
205	AY744681.1	D3_PF90_6056_1990	French Polynesia	1990	17196421
206	AY744680.1	D3_PF90_3056_1990	French Polynesia	1990	17196421
207	AY744679.1	D3_PF90_3050_1990	French Polynesia	1990	17196421
208	AY744678.1	D3_PF89_320219_1989	French Polynesia	1989	17196421
209	AY744677.1	D3_PF89_27643_1989	French Polynesia	1989	17196421
210	GU131954.1	DENV_3_CO_BID_V3404_2006	Colombia	2006	Submitted
No.	GeneBank	Isolated	Country	Years	PubMed	Excluded
211	GU131953.1	DENV_3_CO_BID_V3401_2004	Colombia	2004	Submitted
212	GU131952.1	DENV_3_CO_BID_V3399_2003	Colombia	2003	Submitted
213	GU131951.1	DENV_3_CO_BID_V3394_2003	Colombia	2003	Submitted
214	GU131950.1	DENV_3_CO_BID_V3392_2001	Colombia	2001	Submitted
215	AY496879.2	D3_PhMH_J1_97	Philippines	1997	Submitted
216	AY496873.2	D3_BDH02_3_2002	Bangladesh	2002	Submitted
217	AY923865.1	D3_TH_C0360_94	Thailand	1994	16438144
218	AY876494.1	D3_TH_C0331_94	Thailand	1994	16438144
219	AY776329.1	Taiwan_739079A	Taiwan		Submitted
220	AY766104.1	D3_Singapore_8120_95	Singapore	1995	Submitted
221	AY679147.1	D3_BR74886_02	Brazil	2002	Submitted
222	AY662691.1	D3_Singapore	Singapore		Submitted
223	AY648961.1	D3_Sleman_78	Indonesia		15642976
224	AF317645.1	D3_CHINA_80_2	China	1980	Submitted
225	M93130.1	M93130	Philippines(H87)	1956	Submitted
226	GU189648.1	DTID_ZJU04	China		Submitted
227	FN429918.1	D3MY05_34640	Malaysia	2005	Submitted
228	FN429917.1	D3MY05_33927	Malaysia	2005	Submitted
229	FN429916.1	D3MY05_33610	Malaysia	2005	Submitted
230	FN429915.1	D3MY05_33506	Malaysia	2005	Submitted
231	FN429914.1	D3MY05_33464	Malaysia	2005	Submitted
232	FN429913.1	D3MY04_33077	Malaysia	2004	Submitted
233	FN429912.1	D3MY04_32645	Malaysia	2004	Submitted
234	FN429911.1	D3MY03_28526	Malaysia	2003	Submitted
235	FN429910.1	D3MY03_27834	Malaysia	2003	Submitted
236	FN429909.1	D3MY02_25850	Malaysia	2002	Submitted
237	FN429908.1	D3MY02_25811	Malaysia	2002	Submitted
238	FN429907.1	D3MY01_24056	Malaysia	2001	Submitted
239	FN429906.1	D3MY01_22939	Malaysia	2001	Submitted
240	FN429905.1	D3MY00_22366	Malaysia	2000	Submitted
241	FN429904.1	D3MY00_22583	Malaysia	2000	Submitted
242	FN429903.1	D3MY00_22550	Malaysia	2000	Submitted
243	FN429902.1	D3MY00_22460	Malaysia	2000	Submitted
244	FN429901.1	D3MY00_22447	Malaysia	2000	Submitted
245	FN429900.1	D3MY99_21531	Malaysia	1999	Submitted
246	FN429899.1	D3MY97_12440	Malaysia	1997	Submitted
247	FN429898.1	D3MY96_4269	Malaysia	1996	Submitted
248	FN429897.1	D3MY95_3952	Malaysia	1995	Submitted
249	FN429896.1	D3MY95_2471	Malaysia	1995	Submitted
250	FJ898476.1	DENV_3_NI_BID_V2934_2008	Nicaragua	2008	Submitted
251	FJ898475.1	DENV_3_NI_BID_V2935_2008	Nicaragua	2008	Submitted
252	FJ432743.1	DENV_3_VN_BID_V1817_2007	Viet Nam	2007	Submitted
253	FJ432741.1	DENV_3_VN_BID_V1810_2007	Viet Nam	2007	Submitted
254	FJ432731.1	DENV_3_VN_BID_V1786_2007	Viet Nam	2007	Submitted
255	FJ432728.1	DENV_3_VN_BID_V1783_2007	Viet Nam	2007	Submitted
256	FJ432722.1	DENV_3_VN_BID_V1769_2007	Viet Nam	2007	Submitted
257	FJ410229.1	DENV_3_VN_BID_V1882_2007	Viet Nam	2007	Submitted
258	FJ410178.1	DENV_3_US_BID_V2120_2002	USA: Puerto Rico	2002	Submitted
259	FJ410177.1	DENV_3_US_BID_V2105_2000	USA: Puerto Rico	2000	Submitted
260	FJ410176.1	DENV_3_US_BID_V2104_2000	USA: Puerto Rico	2000	Submitted
261	FJ390377.1	DENV_3_US_BID_V1737_1999	USA: Puerto Rico	1999	Submitted
262	FJ390376.1	DENV_3_US_BID_V1736_1999	USA: Puerto Rico	1999	Submitted
No.	GeneBank	Isolated	Country	Years	PubMed	Excluded
263	FJ390375.1	DENV_3_US_BID_V1735_1999	USA: Puerto Rico	1999	Submitted
264	FJ390373.1	DENV_3_US_BID_V1732_2002	USA: Puerto Rico	2002	Submitted
265	FJ390372.1	DENV_3_US_BID_V1730_2003	USA: Puerto Rico	2003	Submitted
266	FJ390371.1	DENV_3_US_BID_V1729_2003	USA: Puerto Rico	2003	Submitted
267	FJ373306.1	DENV_3_US_BID_V1478_2002	USA: Puerto Rico	2002	Submitted
268	FJ373304.1	DENV_3_VE_BID_V1590_2004	Venezuela	2004	Submitted
269	FJ373303.1	DENV_3_VE_BID_V1585_2001	Venezuela	2001	Submitted
270	FJ373302.1	DENV_3_US_BID_V1615_2004	USA: Puerto Rico	2004	Submitted
271	FJ205871.1	DENV_3_US_BID_V1733_1999	USA: Puerto Rico	1999	Submitted
272	FJ205870.1	DENV_3_US_BID_V1731_2003	USA: Puerto Rico	2003	Submitted
273	FJ182041.1	DENV_3_US_BID_V1626_2005	USA: Puerto Rico	2005	Submitted
274	FJ182040.1	DENV_3_US_BID_V1625_2005	USA: Puerto Rico	2005	Submitted
275	FJ182039.1	DENV_3_US_BID_V1624_2005	USA: Puerto Rico	2005	Submitted
276	FJ182038.1	DENV_3_US_BID_V1623_2005	USA: Puerto Rico	2005	Submitted
277	FJ182037.1	DENV_3_US_BID_V1622_2005	USA: Puerto Rico	2005	Submitted
278	FJ182015.1	DENV_3_VE_BID_V1114_2001	Venezuela	2001	Submitted
279	FJ182013.1	DENV_3_US_BID_V1450_1998	USA: Puerto Rico	1998	Submitted
280	FJ182011.1	DENV_3_US_BID_V1621_2005	USA: Puerto Rico	2005	Submitted
281	FJ182010.1	DENV_3_US_BID_V1620_2005	USA: Puerto Rico	2005	Submitted
282	FJ182009.1	DENV_3_US_BID_V1619_2005	USA: Puerto Rico	2005	Submitted
283	FJ182008.1	DENV_3_US_BID_V1618_2005	USA: Puerto Rico	2005	Submitted
284	FJ182007.1	DENV_3_US_BID_V1617_2005	USA: Puerto Rico	2005	Submitted
285	FJ182006.1	DENV_3_US_BID_V1616_2004	USA: Puerto Rico	2004	Submitted
286	FJ182005.1	DENV_3_US_BID_V1614_2004	USA: Puerto Rico	2004	Submitted
287	FJ182004.1	DENV_3_US_BID_V1604_2004	USA: Puerto Rico	2004	Submitted
288	FJ024471.1	DENV_3_US_BID_V1613_2004	USA: Puerto Rico	2004	Submitted
289	FJ024470.1	DENV_3_US_BID_V1612_2004	USA: Puerto Rico	2004	Submitted
290	FJ024469.1	DENV_3_US_BID_V1610_2004	USA: Puerto Rico	2004	Submitted
291	FJ024468.1	DENV_3_US_BID_V1609_2004	USA: Puerto Rico	2004	Submitted
292	FJ024467.1	DENV_3_US_BID_V1608_2004	USA: Puerto Rico	2004	Submitted
293	FJ024466.1	DENV_3_US_BID_V1607_2004	USA: Puerto Rico	2004	Submitted
294	FJ024465.1	DENV_3_US_BID_V1606_2004	USA: Puerto Rico	2004	Submitted
295	EU529683.1	DENV_3_VE_BID_V1102_2007	Venezuela	2007	Submitted
296	EU854298.1	DENV_3_US_BID_V1477_2002	USA: Puerto Rico	2002	Submitted
297	EU854292.1	DENV_3_VE_BID_V1593_2005	Venezuela	2005	Submitted
298	EU854291.1	DENV_3_VE_BID_V1591_2004	Venezuela	2004	Submitted
299	EU781137.1	DENV_3_US_BID_V1452_1999	USA: Puerto Rico	1999	Submitted
300	EU781136.1	DENV_3_US_BID_V1451_1999	USA: Puerto Rico	1999	Submitted
301	EU726774.1	DENV_3_US_BID_V1454_1999	USA: Puerto Rico	1999	Submitted
302	EU726773.1	DENV_3_US_BID_V1453_1999	USA: Puerto Rico	1999	Submitted
303	EU726772.1	DENV_3_US_BID_V1449_1998	USA: Puerto Rico	1998	Submitted
304	EU726771.1	DENV_3_US_BID_V1448_1998	USA: Puerto Rico	1998	Submitted
305	EU726769.1	DENV_3_US_BID_V1490_2003	USA: Puerto Rico	2003	Submitted
306	EU726768.1	DENV_3_US_BID_V1465_2000	USA: Puerto Rico	2000	Submitted
307	EU687239.1	DENV_3_US_BID_V1491_2003	USA: Puerto Rico	2003	Submitted
308	EU687234.1	DENV_3_US_BID_V1475_2002	USA: Puerto Rico	2002	Submitted
309	EU687233.1	DENV_3_US_BID_V1473_2002	USA: Puerto Rico	2002	Submitted
310	EU687226.1	DENV_3_US_BID_V1466_1999	USA: Puerto Rico	1999	Submitted
311	EU687221.1	DENV_3_US_BID_V1460_2000	USA: Puerto Rico	2000	Submitted
312	EU687219.1	DENV_3_US_BID_V1455_1999	USA: Puerto Rico	1999	Submitted
313	EU687218.1	DENV_3_US_BID_V1447_1998	USA: Puerto Rico	1998	Submitted
314	EU687198.1	DENV_3_US_BID_V1481_2003	USA: Puerto Rico	2003	Submitted
No.	GeneBank	Isolated	Country	Years	PubMed	Excluded
315	EU687197.1	DENV_3_US_BID_V1480_2003	USA: Puerto Rico	2003	Submitted
316	EU687196.1	DENV_3_US_BID_V1476_2002	USA: Puerto Rico	2002	Submitted
317	EU660420.1	DENV_3_VE_BID_V905_2001	Venezuela	2001	Submitted
318	EU660411.1	DENV_3_VN_BID_V1331_2006	Viet Nam	2006	Submitted
319	EU660410.1	DENV_3_VN_BID_V1330_2006	Viet Nam	2006	Submitted
320	EU660409.1	DENV_3_VN_BID_V1329_2006	Viet Nam	2006	Submitted
321	EU660408.1	DENV_3_VN_BID_V1327_2006	Viet Nam	2006	Submitted
322	EU660407.1	DENV_3_VN_BID_V1326_2006	Viet Nam	2006	Submitted
323	AY770511.2	D3_INDIA_GWL_25_2003	India	2003	Submitted
324	EU596494.1	DENV_3_US_BID_V1417_2007	USA: Puerto Rico	2007	Submitted
325	EU596493.1	DENV_3_US_BID_V1416_2007	USA: Puerto Rico	2007	Submitted
326	EU596492.1	DENV_3_US_BID_V1415_2007	USA: Puerto Rico	2007	Submitted
327	EU569691.1	DENV_3_VE_BID_V916_2001	Venezuela	2001	Submitted
328	EU569690.1	DENV_3_VE_BID_V915_2001	Venezuela	2001	Submitted
329	EU569689.1	DENV_3_VE_BID_V912_2001	Venezuela	2001	Submitted
330	EU569688.1	DENV_3_VE_BID_V1115_2001	Venezuela	2001	Submitted
331	EU529705.1	DENV_3_US_BID_V1092_2004	USA: Puerto Rico	2004	Submitted
332	EU529704.1	DENV_3_US_BID_V1091_2004	USA: Puerto Rico	2004	Submitted
333	EU529703.1	DENV_3_US_BID_V1090_1998	USA: Puerto Rico	1998	Submitted
334	EU529702.1	DENV_3_US_BID_V1089_2003	USA: Puerto Rico	2003	Submitted
335	EU529699.1	DENV_3_US_BID_V1080_2006	USA: Puerto Rico	2006	Submitted
336	EU529698.1	DENV_3_US_BID_V1079_2006	USA: Puerto Rico	2006	Submitted
337	EU529697.1	DENV_3_US_BID_V1077_2000	USA: Puerto Rico	2000	Submitted
338	EU529696.1	DENV_3_US_BID_V1076_1999	USA: Puerto Rico	1999	Submitted
339	EU529692.1	DENV_3_US_BID_V1044_2006	USA: Puerto Rico	2006	Submitted
340	EU529691.1	DENV_3_VE_BID_V911_2001	Venezuela	2001	Submitted
341	EU529690.1	DENV_3_VE_BID_V908_2001	Venezuela	2001	Submitted
342	EU529689.1	DENV_3_VE_BID_V907_2001	Venezuela	2001	Submitted
343	EU529688.1	DENV_3_VE_BID_V903_2001	Venezuela	2001	Submitted
344	EU529687.1	DENV_3_VE_BID_V1118_2001	Venezuela	2001	Submitted
345	EU529686.1	DENV_3_VE_BID_V1117_2001	Venezuela	2001	Submitted
346	EU529685.1	DENV_3_VE_BID_V1116_2001	Venezuela	2001	Submitted
347	EU529684.1	DENV_3_VE_BID_V1113_2001	Venezuela	2001	Submitted
348	EU482614.1	DENV_3_VE_BID_V913_2001	Venezuela	2001	Submitted
349	EU482613.1	DENV_3_VE_BID_V906_2001	Venezuela	2001	Submitted
350	EU482612.1	DENV_3_VE_BID_V904_2001	Venezuela	2001	Submitted
351	EU482596.1	DENV_3_US_BID_V859_1998	USA: Puerto Rico	1998	Submitted
352	EU482595.1	DENV_3_US_BID_V858_2003	USA: Puerto Rico	2003	Submitted
353	EU482566.1	DENV_3_US_BID_V1088_1998	USA: Puerto Rico	1998	Submitted
354	EU482564.1	DENV_3_US_BID_V1078_2003	USA: Puerto Rico	2003	Submitted
355	EU482563.1	DENV_3_US_BID_V1075_1998	USA: Puerto Rico	1998	Submitted
356	EU482559.1	DENV_3_US_BID_V1050_1998	USA: Puerto Rico	1998	Submitted
357	EU482558.1	DENV_3_US_BID_V1049_1998	USA: Puerto Rico	1998	Submitted
358	EU482555.1	DENV_3_US_BID_V1043_2006	USA: Puerto Rico	2006	Submitted
359	EU482462.1	DENV_3_VN_BID_V1018_2007	Viet Nam	2007	Submitted
360	EU482461.1	DENV_3_VN_BID_V1017_2007	Viet Nam	2007	Submitted
361	EU482460.1	DENV_3_VN_BID_V1016_2006	Viet Nam	2006	Submitted
362	EU482459.1	DENV_3_VN_BID_V1015_2006	Viet Nam	2006	Submitted
363	EU482458.1	DENV_3_VN_BID_V1014_2006	Viet Nam	2006	Submitted
364	EU482457.1	DENV_3_VN_BID_V1013_2006	Viet Nam	2006	Submitted
365	EU482456.1	DENV_3_VN_BID_V1012_2006	Viet Nam	2006	Submitted
No.	GeneBank	Isolated	Country	Years	PubMed	Excluded
366	EU482455.1	DENV_3_VN_BID_V1011_2006	Viet Nam	2006	Submitted
367	EU482454.1	DENV_3_VN_BID_V1010_2006	Viet Nam	2006	Submitted
368	EU482453.1	DENV_3_VN_BID_V1009_2006	Viet Nam	2006	Submitted
369	EU482452.1	DENV_3_VN_BID_V1008_2006	Viet Nam	2006	Submitted
370	FJ913015.1	DENV_3_BR_BID_V2380_2001	Brazil	2001	Submitted
371	FJ898474.1	DENV_3_VE_BID_V2971_2007	Venezuela	2007	Submitted
372	FJ898473.1	DENV_3_VE_BID_V2970_2003	Venezuela	2003	Submitted
373	FJ898472.1	DENV_3_VE_BID_V2969_2003	Venezuela	2003	Submitted
374	FJ898471.1	DENV_3_VE_BID_V2968_2002	Venezuela	2002	Submitted
375	FJ898470.1	DENV_3_VE_BID_V2967_2001	Venezuela	2001	Submitted
376	FJ898469.1	DENV_3_VE_BID_V2966_2001	Venezuela	2001	Submitted
377	FJ898468.1	DENV_3_VE_BID_V2965_2000	Venezuela	2000	Submitted
378	FJ898464.1	DENV_3_GY_BID_V2980_2002	Guyana	2002	Submitted
379	FJ898463.1	DENV_3_LC_BID_V2979_2001	Saint Lucia	2001	Submitted
380	FJ898462.1	DENV_3_AI_BID_V2976_2001	Anguilla	2001	Submitted
381	FJ898459.1	DENV_3_TT_BID_V2982_2002	Trinidad and Tobago	2002	Submitted
382	FJ898458.1	DENV_3_PE_BID_V2981_2002	Peru	2002	Submitted
383	FJ898457.1	DENV_3_EC_BID_V2975_2000	Ecuador	2000	Submitted
384	FJ898456.1	DENV_3_WS_BID_V2973_1995	Samoa	1995	Submitted
385	FJ898455.1	DENV_3_CK_BID_V2972_1991	Cook Islands	1991	Submitted
386	FJ898447.1	DENV_3_BR_BID_V2983_2003	Brazil	2003	Submitted
387	FJ898446.1	DENV_3_BR_BID_V2977_2001	Brazil	2001	Submitted
388	FJ898445.1	DENV_3_CO_BID_V2988_2007	Colombia	2007	Submitted
389	FJ898444.1	DENV_3_CO_BID_V2986_2005	Colombia	2005	Submitted
390	FJ898443.1	DENV_3_CO_BID_V2984_2003	Colombia	2003	Submitted
391	FJ898442.1	DENV_3_MX_BID_V2989_2007	Mexico	2007	Submitted
392	FJ898441.1	DENV_3_MX_BID_V2987_2006	Mexico	2006	Submitted
393	FJ898440.1	DENV_3_MX_BID_V2985_2003	Mexico	2003	Submitted
394	FJ882578.1	DENV_3_VE_BID_V2202_2001	Venezuela	2001	Submitted
395	FJ882577.1	DENV_3_VE_BID_V2200_2001	Venezuela	2001	Submitted
396	FJ882576.1	DENV_3_NI_BID_V2420_1994	Nicaragua	1994	Submitted
397	FJ882575.1	DENV_3_MZ_BID_V2418_1985	Mozambique	1985	Submitted
398	FJ882574.1	DENV_3_LK_BID_V2414_1985	Sri Lanka	1985	Submitted
399	FJ882573.1	DENV_3_LK_BID_V2413_1993	Sri Lanka	1993	Submitted
400	FJ882572.1	DENV_3_LK_BID_V2412_1989	Sri Lanka	1989	Submitted
401	FJ882571.1	DENV_3_LK_BID_V2411_1989	Sri Lanka	1989	Submitted
402	FJ873813.1	DENV_3_NI_BID_V2649_2008	Nicaragua	2008	Submitted
403	FJ873812.1	DENV_3_NI_BID_V2647_2008	Nicaragua	2008	Submitted
404	FJ850111.1	DENV_3_VE_BID_V2484_2007	Venezuela	2007	Submitted
405	FJ850110.1	DENV_3_VE_BID_V2482_2007	Venezuela	2007	Submitted
406	FJ850109.1	DENV_3_VE_BID_V2480_2007	Venezuela	2007	Submitted
407	FJ850098.1	DENV_3_VE_BID_V2455_2001	Venezuela	2001	Submitted
408	FJ850097.1	DENV_3_VE_BID_V2452_2001	Venezuela	2001	Submitted
409	FJ850096.1	DENV_3_VE_BID_V2201_2001	Venezuela	2001	Submitted
410	FJ850049.1	DENV_3_NI_BID_V2654_2008	Nicaragua	2008	Submitted
411	FJ850048.1	DENV_3_NI_BID_V2653_2008	Nicaragua	2008	Submitted
412	FJ850094.1	DENV_3_BR_BID_V2403_2008	Brazil	2008	Submitted
413	FJ850092.1	DENV_3_BR_BID_V2400_2007	Brazil	2007	Submitted
414	FJ850089.1	DENV_3_BR_BID_V2397_2006	Brazil	2006	Submitted
415	FJ850086.1	DENV_3_BR_BID_V2394_2005	Brazil	2005	Submitted
416	FJ850083.1	DENV_3_BR_BID_V2391_2004	Brazil	2004	Submitted
No.	GeneBank	Isolated	Country	Years	PubMed	Excluded
417	FJ850080.1	DENV_3_BR_BID_V2388_2003	Brazil	2003	Submitted
418	FJ850079.1	DENV_3_BR_BID_V2387_2003	Brazil	2003	Submitted
419	FJ850056.1	DENV_3_US_BID_V1611_2004	USA: Puerto Rico	2004	Submitted
420	FJ850055.1	DENV_3_US_BID_V1605_2004	USA: Puerto Rico	2004	Submitted
421	FJ810416.1	DENV_3_VE_BID_V2453_2001	Venezuela	2001	Submitted
422	FJ810414.1	DENV_3_TH_BID_V2322_2001	Thailand	2001	Submitted
423	FJ810413.1	DENV_3_TH_BID_V2319_2001	Thailand	2001	Submitted
424	FJ639731.1	DENV_3_KH_BID_V2092_2007	Cambodia: SRP	2007	Submitted
425	FJ639730.1	DENV_3_KH_BID_V2090_2006	Cambodia: PHP	2006	Submitted
426	FJ639729.1	DENV_3_KH_BID_V2089_2006	Cambodia: BTB	2006	Submitted
427	FJ639728.1	DENV_3_KH_BID_V2088_2005	Cambodia: PHP	2005	Submitted
428	FJ639727.1	DENV_3_KH_BID_V2086_2005	Cambodia: BTB	2005	Submitted
429	FJ639726.1	DENV_3_KH_BID_V2083_2004	Cambodia: PHP	2004	Submitted
430	FJ639724.1	DENV_3_KH_BID_V2081_2003	Cambodia: PHP	2003	Submitted
431	FJ639723.1	DENV_3_KH_BID_V2080_2003	Cambodia: KCH	2003	Submitted
432	FJ639722.1	DENV_3_KH_BID_V2079_2002	Cambodia: KCH	2002	Submitted
433	FJ639721.1	DENV_3_KH_BID_V2078_2002	Cambodia: KCH	2002	Submitted
434	FJ639720.1	DENV_3_KH_BID_V2073_2001	Cambodia: PHP	2001	Submitted
435	FJ639719.1	DENV_3_KH_BID_V2071_2000	Cambodia: PHP	2000	Submitted
436	FJ639716.1	DENV_3_KH_BID_V2054_2008	Cambodia: PRV	2008	Submitted
437	FJ639715.1	DENV_3_KH_BID_V2053_2008	Cambodia: PRV	2008	Submitted
438	FJ639714.1	DENV_3_KH_BID_V2052_2007	Cambodia: KCH	2007	Submitted
439	FJ639713.1	DENV_3_KH_BID_V2051_2007	Cambodia: PHP	2007	Submitted
440	FJ639712.1	DENV_3_KH_BID_V2050_2007	Cambodia: KCH	2007	Submitted
441	FJ639725.1	DENV_3_KH_BID_V2082_2003	Cambodia: KSO	2003	Submitted
442	FJ461338.1	DENV_3_VN_BID_V1953_2008	Viet Nam	2008	Submitted
443	FJ461337.1	DENV_3_VN_BID_V1946_2008	Viet Nam	2008	Submitted
444	FJ461334.1	DENV_3_VN_BID_V1936_2008	Viet Nam	2008	Submitted
445	FJ461329.1	DENV_3_VN_BID_V1897_2007	Viet Nam	2007	Submitted
446	FJ461326.1	DENV_3_VN_BID_V1891_2007	Viet Nam	2007	Submitted
447	FJ461322.1	DENV_3_VN_BID_V1874_2008	Viet Nam	2008	Submitted
448	FJ639827.1	DENV_3_VE_BID_V2268_2008	Venezuela	2008	Submitted
449	FJ639826.1	DENV_3_VE_BID_V2267_2008	Venezuela	2008	Submitted
450	FJ639825.1	DENV_3_VE_BID_V2266_2006	Venezuela	2006	Submitted
451	FJ639817.1	DENV_3_VE_BID_V2257_2006	Venezuela	2006	Submitted
452	FJ639816.1	DENV_3_VE_BID_V2256_2005	Venezuela	2005	Submitted
453	FJ639810.1	DENV_3_VE_BID_V2247_2005	Venezuela	2005	Submitted
454	FJ639807.1	DENV_3_VE_BID_V2244_2005	Venezuela	2005	Submitted
455	FJ639805.1	DENV_3_VE_BID_V2242_2005	Venezuela	2005	Submitted
456	FJ639804.1	DENV_3_VE_BID_V2240_2005	Venezuela	2005	Submitted
457	FJ639803.1	DENV_3_VE_BID_V2239_2005	Venezuela	2005	Submitted
458	FJ639801.1	DENV_3_VE_BID_V2234_2004	Venezuela	2004	Submitted
459	FJ639800.1	DENV_3_VE_BID_V2233_2004	Venezuela	2004	Submitted
460	FJ639799.1	DENV_3_VE_BID_V2232_2004	Venezuela	2004	Submitted
461	FJ639798.1	DENV_3_VE_BID_V2231_2004	Venezuela	2004	Submitted
462	FJ639795.1	DENV_3_VE_BID_V2228_2004	Venezuela	2004	Submitted
463	FJ639793.1	DENV_3_VE_BID_V2226_2004	Venezuela	2004	Submitted
464	FJ639792.1	DENV_3_VE_BID_V2225_2004	Venezuela	2004	Submitted
465	FJ639791.1	DENV_3_VE_BID_V2224_2004	Venezuela	2004	Submitted
466	FJ639790.1	DENV_3_VE_BID_V2223_2004	Venezuela	2004	Submitted
467	FJ639789.1	DENV_3_VE_BID_V2222_2004	Venezuela	2004	Submitted
468	FJ639787.1	DENV_3_VE_BID_V2220_2004	Venezuela	2004	Submitted
469	FJ639786.1	DENV_3_VE_BID_V2219_2003	Venezuela	2003	Submitted
470	FJ639785.1	DENV_3_VE_BID_V2218_2003	Venezuela	2003	Submitted
471	FJ639784.1	DENV_3_VE_BID_V2217_2003	Venezuela	2003	Submitted
472	FJ639782.1	DENV_3_VE_BID_V2215_2003	Venezuela	2003	Submitted
No.	GeneBank	Isolated	Country	Years	PubMed	Excluded
473	FJ639781.1	DENV_3_VE_BID_V2214_2003	Venezuela	2003	Submitted
474	FJ639780.1	DENV_3_VE_BID_V2213_2003	Venezuela	2003	Submitted
475	FJ639779.1	DENV_3_VE_BID_V2212_2003	Venezuela	2003	Submitted
476	FJ639778.1	DENV_3_VE_BID_V2211_2002	Venezuela	2002	Submitted
477	FJ639777.1	DENV_3_VE_BID_V2210_2002	Venezuela	2002	Submitted
478	FJ639776.1	DENV_3_VE_BID_V2209_2002	Venezuela	2002	Submitted
479	FJ639775.1	DENV_3_VE_BID_V2208_2002	Venezuela	2002	Submitted
480	FJ639774.1	DENV_3_VE_BID_V2207_2001	Venezuela	2001	Submitted
481	FJ639772.1	DENV_3_VE_BID_V2205_2007	Venezuela	2007	Submitted
482	FJ639771.1	DENV_3_VE_BID_V2204_2001	Venezuela	2001	Submitted
483	FJ639770.1	DENV_3_VE_BID_V2203_2001	Venezuela	2001	Submitted
484	FJ639769.1	DENV_3_VE_BID_V2199_2001	Venezuela	2001	Submitted
485	FJ639768.1	DENV_3_VE_BID_V2198_2001	Venezuela	2001	Submitted
486	FJ639767.1	DENV_3_VE_BID_V2197_2001	Venezuela	2001	Submitted
487	FJ639766.1	DENV_3_VE_BID_V2196_2001	Venezuela	2001	Submitted
488	FJ639765.1	DENV_3_VE_BID_V2195_2001	Venezuela	2001	Submitted
489	FJ639763.1	DENV_3_VE_BID_V2193_2001	Venezuela	2001	Submitted
490	FJ639762.1	DENV_3_VE_BID_V2192_2001	Venezuela	2001	Submitted
491	FJ639761.1	DENV_3_VE_BID_V2191_2001	Venezuela	2001	Submitted
492	FJ639760.1	DENV_3_VE_BID_V2190_2001	Venezuela	2001	Submitted
493	FJ639759.1	DENV_3_VE_BID_V2189_2001	Venezuela	2001	Submitted
494	FJ639758.1	DENV_3_VE_BID_V2188_2001	Venezuela	2001	Submitted
495	FJ639757.1	DENV_3_VE_BID_V2187_2001	Venezuela	2001	Submitted
496	FJ639756.1	DENV_3_VE_BID_V2185_2001	Venezuela	2001	Submitted
497	FJ639755.1	DENV_3_VE_BID_V2184_2001	Venezuela	2001	Submitted
498	FJ639754.1	DENV_3_VE_BID_V2183_2001	Venezuela	2001	Submitted
499	FJ639753.1	DENV_3_VE_BID_V2182_2001	Venezuela	2001	Submitted
500	FJ639752.1	DENV_3_VE_BID_V2181_2001	Venezuela	2001	Submitted
501	FJ639751.1	DENV_3_VE_BID_V2180_2001	Venezuela	2001	Submitted
502	FJ639750.1	DENV_3_VE_BID_V2179_2000	Venezuela	2000	Submitted
503	FJ639749.1	DENV_3_VE_BID_V2178_2000	Venezuela	2000	Submitted
504	FJ639747.1	DENV_3_VE_BID_V2175_2000	Venezuela	2000	Submitted
505	FJ639746.1	DENV_3_VE_BID_V2174_2000	Venezuela	2000	Submitted
506	FJ562107.1	DENV_3_US_BID_V2100_2000	USA: Puerto Rico	2000	Submitted
507	FJ562103.1	DENV_3_VN_BID_V1957_2008	Viet Nam	2008	Submitted
508	FJ562102.1	DENV_3_VN_BID_V1877_2007	Viet Nam	2007	Submitted
509	FJ562100.1	DENV_3_VN_BID_V1824_2007	Viet Nam	2007	Submitted
510	FJ562099.1	DENV_3_VN_BID_V1815_2007	Viet Nam	2007	Submitted
511	FJ562097.1	DENV_3_VN_BID_V1790_2007	Viet Nam	2007	Submitted
512	FJ547085.1	DENV_3_US_BID_V2126_2006	USA: Puerto Rico	2006	Submitted
513	FJ547084.1	DENV_3_US_BID_V2122_2002	USA: Puerto Rico	2002	Submitted
514	FJ547083.1	DENV_3_US_BID_V2119_2002	USA: Puerto Rico	2002	Submitted
515	FJ547082.1	DENV_3_US_BID_V2118_2001	USA: Puerto Rico	2001	Submitted
516	FJ547081.1	DENV_3_US_BID_V2117_2001	USA: Puerto Rico	2001	Submitted
517	FJ547080.1	DENV_3_US_BID_V2115_2001	USA: Puerto Rico	2001	Submitted
518	FJ547079.1	DENV_3_US_BID_V2114_2001	USA: Puerto Rico	2001	Submitted
519	FJ547078.1	DENV_3_US_BID_V2113_2000	USA: Puerto Rico	2000	Submitted
520	FJ547077.1	DENV_3_US_BID_V2112_2000	USA: Puerto Rico	2000	Submitted
521	FJ547076.1	DENV_3_US_BID_V2111_2000	USA: Puerto Rico	2000	Submitted
522	FJ547075.1	DENV_3_US_BID_V2110_2000	USA: Puerto Rico	2000	Submitted
523	FJ547074.1	DENV_3_US_BID_V2108_2000	USA: Puerto Rico	2000	Submitted
524	FJ547073.1	DENV_3_US_BID_V2107_2000	USA: Puerto Rico	2000	Submitted
525	FJ547072.1	DENV_3_US_BID_V2106_2000	USA: Puerto Rico	2000	Submitted
526	FJ547071.1	DENV_3_US_BID_V2103_2000	USA: Puerto Rico	2000	Submitted
527	FJ547070.1	DENV_3_US_BID_V2099_1998	USA: Puerto Rico	1998	Submitted
528	FJ547069.1	DENV_3_US_BID_V2098_1999	USA: Puerto Rico	1999	Submitted
529	FJ547066.1	DENV_3_VN_BID_V1911_2008	Viet Nam	2008	Submitted
530	FJ547062.1	DENV_3_VN_BID_V1833_2007	Viet Nam	2007	Submitted
531	FJ547061.1	DENV_3_VN_BID_V1831_2007	Viet Nam	2007	Submitted
532	AB214882.1	D3_Hu_TL129NIID_2005	East Timor	2005	Submitted
533	AB214881.1	D3_Hu_TL109NIID_2005	East Timor	2005	Submitted
No.	GeneBank	Isolated	Country	Years	PubMed	Excluded
534	AB214880.1	D3_Hu_TL029NIID_2005	East Timor	2005	Submitted
535	AB214879.1	D3_Hu_TL018NIID_2005	East Timor	2005	Submitted
536	AB189128.1	IN_98902890DFDV_3_1998	Indonesia	1998	Submitted
537	AB189127.1	IN_98901517DHFDV_3_1998	Indonesia	1998	Submitted
538	AB189126.1	IN_98901437DSSDV_3_1998	Indonesia	1998	Submitted
539	AB189125.1	IN_98901403DSSDV_3_1998	Indonesia	1998	Submitted
540	FJ478456.1	DENV_3_US_BID_V2123_2002	USA: Puerto Rico	2002	Submitted
541	NC_001475.2	NC_001475.2			Submitted
542	AY496871.2	D3_BDH02_1_2002	Bangladesh	2002	16632907
543	FJ177308.1	D3_BR73354mosq_01	Brazil	2001	Submitted
544	DQ675533.1	D3_99TW628	Taiwan	1999	18495043
545	DQ675531.1	D3_98TW503	Taiwan	1998	18495043
546	DQ675532.1	D3_98TWmosq	Taiwan	1998	18495043
547	DQ675530.1	D3_98TW434	Taiwan	1998	18495043
548	DQ675529.1	D3_98TW414	Taiwan	1998	18495043
549	DQ675528.1	D3_98TW407	Taiwan	1998	18495043
550	DQ675527.1	D3_98TW390	Taiwan	1998	18495043
551	DQ675526.1	D3_98TW388	Taiwan	1998	18495043
552	DQ675525.1	D3_98TW368	Taiwan	1998	18495043
553	DQ675524.1	D3_98TW364	Taiwan	1998	18495043
554	DQ675523.1	D3_98TW360	Taiwan	1998	18495043
555	DQ675522.1	D3_98TW358	Taiwan	1998	18495043
556	DQ675521.1	D3_98TW349	Taiwan	1998	18495043
557	DQ675520.1	D3_98TW182	Taiwan	1998	18495043
558	DQ675519.1	D3_95TW466	Taiwan	1995	18495043
559	EU367962.1	D3_CHINA_07CHLS001			Submitted
560	AY656170.1	vectorp3(delta30)			15642976	Vector
561	AY656169.1	vectorp3			15642976	Vector
562	AY656168.1	vectorp4(delta30)_D3L_ME			15642976	Vector
563	AY656167.1	vectorp4_D3L_ME			15642976	Vector
564	AB074760	DENV-1 Mochizuqui	Japon	1943	11386425
565	AF326573	DENV-4 814669	Dominica	1981	11716091
566	M20558	DENV-2 Jamaica/N.1409	Jamaica		3388770
